# Supplementary material for: Sedation for awake tracheal intubation: A systematic review and network meta‐analysis
Source: Anaesthesia. 2024 Oct 28;80(1):74–84. doi: 10.1111/anae.16452 (PMC11617133; doi:10.1111/anae.16452)
Supplement: Supplementary file 2 — Appendix S2. Network league tables excluding trials at high risk of bias for main outcomes. [file ANAE-80-74-s004.xlsx]

## Sheet: Network League Tables
Appendix S2 Network league tables excluding trials at high risk of bias for main outcomes
OVERALL AWAKE TRACHEAL INTUBATION SUCCESS RATE
Alfentanil
1.00 (0.02 to 52.03)	Dexmedetomidine
1.00 (0.00 to 266.73)	1.00 (0.02 to 51.84)	Dexmedetomidine + Fentanyl
1.00 (0.00 to 267.42)	1.00 (0.02 to 52.04)	1.00 (0.00 to 266.74)	Dexmedetomidine + Ketamine
1.00 (0.01 to 126.88)	1.00 (0.06 to 16.44)	1.00 (0.01 to 126.50)	1.00 (0.01 to 126.88)	Fentanyl
1.00 (0.00 to 267.42)	1.00 (0.02 to 52.04)	1.00 (0.00 to 266.74)	1.00 (0.00 to 267.43)	1.00 (0.01 to 126.88)	Fentanyl + Ketamine
1.00 (0.00 to 270.38)	1.00 (0.02 to 52.85)	1.00 (0.00 to 269.68)	1.00 (0.00 to 270.39)	1.00 (0.01 to 128.50)	1.00 (0.00 to 270.39)	Fentanyl + Propofol
1.20 (0.01 to 127.09)	1.20 (0.10 to 14.25)	1.20 (0.01 to 126.70)	1.20 (0.01 to 127.09)	1.20 (0.03 to 50.35)	1.20 (0.01 to 127.09)	1.20 (0.01 to 128.78)	Midazolam
1.20 (0.00 to 386.14)	1.20 (0.02 to 80.90)	1.20 (0.00 to 385.18)	1.20 (0.00 to 386.15)	1.20 (0.01 to 188.39)	1.20 (0.00 to 386.15)	1.20 (0.00 to 390.28)	1.00 (0.03 to 38.44)	Midazolam + Clonidine
1.19 (0.01 to 167.77)	1.19 (0.06 to 23.37)	1.19 (0.01 to 167.29)	1.19 (0.01 to 167.78)	1.19 (0.02 to 70.92)	1.19 (0.01 to 167.78)	1.19 (0.01 to 169.87)	0.99 (0.08 to 11.84)	1.00 (0.03 to 38.44)	Midazolam + Dexmedetomidine
1.52 (0.02 to 126.47)	1.52 (0.21 to 11.05)	1.52 (0.02 to 126.06)	1.52 (0.02 to 126.48)	1.52 (0.05 to 46.99)	1.52 (0.02 to 126.48)	1.52 (0.02 to 128.24)	1.27 (0.07 to 21.84)	1.27 (0.02 to 96.63)	1.27 (0.06 to 25.08)	Midazolam + Fentanyl
1.83 (0.02 to 210.46)	1.83 (0.13 to 25.32)	1.83 (0.02 to 209.82)	1.83 (0.02 to 210.47)	1.83 (0.04 to 85.07)	1.83 (0.02 to 210.47)	1.83 (0.02 to 213.21)	1.52 (0.05 to 45.82)	1.53 (0.01 to 175.37)	1.53 (0.04 to 55.33)	1.20 (0.13 to 11.26)	Midazolam + Propofol
1.32 (0.00 to 656.58)	1.32 (0.01 to 158.59)	1.32 (0.00 to 655.06)	1.32 (0.00 to 656.60)	1.32 (0.01 to 338.72)	1.32 (0.00 to 656.60)	1.32 (0.00 to 663.13)	1.10 (0.01 to 210.64)	1.11 (0.00 to 547.60)	1.11 (0.01 to 238.99)	0.87 (0.01 to 85.19)	0.72 (0.01 to 39.52)	Midazolam + Remifentanil
1.19 (0.00 to 672.63)	1.19 (0.01 to 168.62)	1.19 (0.00 to 671.10)	1.19 (0.00 to 672.65)	1.19 (0.00 to 352.26)	1.19 (0.00 to 672.65)	1.19 (0.00 to 679.20)	0.99 (0.01 to 105.98)	1.00 (0.00 to 217.60)	1.00 (0.02 to 52.36)	0.79 (0.01 to 111.34)	0.65 (0.00 to 136.05)	0.90 (0.00 to 711.50)	Midazolam + Sufentanil
0.74 (0.01 to 46.52)	0.74 (0.21 to 2.59)	0.74 (0.01 to 46.36)	0.74 (0.01 to 46.52)	0.74 (0.03 to 15.83)	0.74 (0.01 to 46.52)	0.74 (0.01 to 47.21)	0.61 (0.04 to 9.85)	0.61 (0.01 to 50.01)	0.62 (0.02 to 15.61)	0.48 (0.05 to 5.08)	0.40 (0.02 to 7.41)	0.56 (0.00 to 78.30)	0.62 (0.00 to 102.16)	Placebo
1.46 (0.02 to 140.85)	1.46 (0.15 to 14.44)	1.46 (0.02 to 140.40)	1.46 (0.02 to 140.85)	1.46 (0.04 to 54.45)	1.46 (0.02 to 140.85)	1.46 (0.02 to 142.76)	1.22 (0.04 to 35.53)	1.22 (0.01 to 148.14)	1.23 (0.03 to 52.45)	0.96 (0.05 to 19.95)	0.80 (0.02 to 26.12)	1.11 (0.01 to 222.62)	1.23 (0.01 to 287.40)	1.99 (0.15 to 27.13)	Propofol
0.78 (0.01 to 65.54)	0.78 (0.10 to 5.82)	0.78 (0.01 to 65.32)	0.78 (0.01 to 65.54)	0.78 (0.02 to 24.44)	0.78 (0.01 to 65.54)	0.78 (0.01 to 66.45)	0.65 (0.03 to 15.75)	0.65 (0.01 to 69.37)	0.65 (0.02 to 23.70)	0.51 (0.03 to 8.66)	0.42 (0.02 to 11.65)	0.59 (0.00 to 105.53)	0.65 (0.00 to 136.67)	1.06 (0.10 to 11.36)	0.53 (0.05 to 5.97)	Remifentanil
1.00 (0.00 to 270.38)	1.00 (0.02 to 52.85)	1.00 (0.00 to 269.68)	1.00 (0.00 to 270.39)	1.00 (0.01 to 128.50)	1.00 (0.00 to 270.39)	1.00 (0.00 to 273.37)	0.83 (0.01 to 89.52)	0.84 (0.00 to 273.02)	0.84 (0.01 to 119.60)	0.66 (0.01 to 55.65)	0.55 (0.00 to 63.81)	0.76 (0.00 to 378.47)	0.84 (0.00 to 478.17)	1.36 (0.02 to 87.35)	0.68 (0.01 to 66.65)	1.29 (0.02 to 110.36)	Sufentanil
Estimates are presented as odds ratios with 95% confidence interval in parentheses. Odds ratios above 1 favour the column intervention and odds ratios below 1 favour the row intervention. Interventions in bold are significantly different since the 95% confidence interval does not include 1.
TIME TO TRACHEAL INTUBATION
Alfentanil
-2.93 (-124.01 to 118.15)	Dexmedetomidine
-89.84 (-242.53 to 62.86)	-86.90 (-179.93 to 6.12)	Fentanyl
-4.13 (-175.55 to 167.28)	-1.20 (-122.55 to 120.15)	85.71 (-67.20 to 238.61)	Fentanyl + Ketamine
9.07 (-168.48 to 186.62)	12.00 (-117.85 to 141.85)	98.90 (-60.83 to 258.64)	13.20 (-164.53 to 190.93)	Fentanyl + Propofol
239.21 (-18.52 to 496.94)	242.14 (14.60 to 469.68)	329.05 (83.22 to 574.87)	243.34 (-14.54 to 501.22)	230.14 (-31.84 to 492.12)	Magnesium sulphate
-78.79 (-302.88 to 145.30)	-75.86 (-264.45 to 112.73)	11.05 (-199.25 to 221.34)	-74.66 (-298.92 to 149.60)	-87.86 (-316.83 to 141.11)	-318.00 (-445.31 to -190.69)	Midazolam
-26.59 (-251.14 to 197.96)	-23.66 (-212.80 to 165.48)	63.25 (-147.54 to 274.03)	-22.46 (-247.18 to 202.26)	-35.66 (-265.08 to 193.76)	-265.80 (-443.16 to -88.44)	52.20 (-71.29 to 175.69)	Midazolam + Clonidine
33.41 (-153.07 to 219.89)	36.34 (-105.52 to 178.20)	123.24 (-46.41 to 292.90)	37.54 (-149.15 to 224.22)	24.34 (-167.98 to 216.66)	-205.80 (-383.70 to -27.90)	112.20 (-12.07 to 236.47)	60.00 (-65.10 to 185.09)	Midazolam + Dexmedetomidine
-12.79 (-154.25 to 128.67)	-9.86 (-83.04 to 63.32)	77.05 (-41.33 to 195.42)	-8.66 (-150.37 to 133.05)	-21.86 (-170.91 to 127.19)	-252.00 (-467.46 to -36.55)	66.00 (-107.82 to 239.82)	13.80 (-160.61 to 188.21)	-46.20 (-167.74 to 75.34)	Midazolam + Fentanyl
-13.95 (-179.10 to 151.21)	-11.02 (-123.35 to 101.31)	75.89 (-69.97 to 221.75)	-9.82 (-175.18 to 155.55)	-23.02 (-194.71 to 148.68)	-253.16 (-496.27 to -10.05)	64.84 (-142.27 to 271.96)	12.64 (-194.97 to 220.25)	-47.36 (-213.05 to 118.34)	-1.16 (-113.77 to 111.46)	Midazolam + Propofol
21.05 (-190.42 to 232.53)	23.98 (-149.41 to 197.38)	110.89 (-85.89 to 307.67)	25.18 (-186.46 to 236.83)	11.98 (-204.64 to 228.61)	-218.16 (-494.83 to 58.52)	99.84 (-145.81 to 345.49)	47.64 (-198.42 to 293.71)	-12.36 (-224.25 to 199.54)	33.84 (-139.74 to 207.43)	35.00 (-97.09 to 167.09)	Midazolam + Remifentanil
57.41 (-169.20 to 284.02)	60.34 (-131.24 to 251.92)	147.24 (-65.74 to 360.23)	61.54 (-165.24 to 288.32)	48.34 (-183.10 to 279.78)	-181.80 (-401.41 to 37.81)	136.20 (-42.75 to 315.14)	84.00 (-95.52 to 263.52)	24.00 (-104.76 to 152.76)	70.20 (-106.86 to 247.26)	71.36 (-138.48 to 281.19)	36.36 (-211.60 to 284.31)	Midazolam + Sufentanil
-546.79 (-806.07 to -287.51)	-543.86 (-773.16 to -314.56)	-456.95 (-704.41 to -209.49)	-542.66 (-802.09 to -283.23)	-555.86 (-819.37 to -292.34)	-786.00 (-912.06 to -659.94)	-468.00 (-598.43 to -337.57)	-520.20 (-699.81 to -340.59)	-580.20 (-760.35 to -400.05)	-534.00 (-751.31 to -316.69)	-532.84 (-777.60 to -288.08)	-567.84 (-845.97 to -289.72)	-604.20 (-825.63 to -382.77)	Placebo
1.16 (-149.41 to 151.73)	4.09 (-85.42 to 93.60)	91.00 (-38.15 to 220.14)	5.29 (-145.50 to 156.08)	-7.91 (-165.62 to 149.80)	-238.05 (-482.56 to 6.46)	79.95 (-128.80 to 288.70)	27.75 (-181.49 to 237.00)	-32.25 (-199.99 to 135.49)	13.95 (-101.66 to 129.56)	15.11 (-128.52 to 158.73)	-19.89 (-215.03 to 175.24)	-56.25 (-267.70 to 155.21)	547.95 (301.80 to 794.10)	Propofol
55.86 (-85.32 to 197.03)	58.79 (-13.85 to 131.43)	145.69 (27.75 to 263.64)	59.99 (-81.44 to 201.42)	46.79 (-102.00 to 195.58)	-183.35 (-422.21 to 55.50)	134.65 (-67.45 to 336.75)	82.45 (-120.16 to 285.06)	22.45 (-136.93 to 181.83)	68.65 (-34.47 to 171.76)	69.80 (-63.97 to 203.58)	34.80 (-153.19 to 222.80)	-1.55 (-206.44 to 203.34)	602.65 (362.11 to 843.18)	54.70 (-60.60 to 169.99)	Remifentanil
-2.93 (-279.59 to 273.73)	0.00 (-248.76 to 248.76)	86.90 (-178.68 to 352.49)	1.20 (-275.58 to 277.98)	-12.00 (-292.61 to 268.61)	-242.14 (-579.27 to 94.98)	75.86 (-236.31 to 388.02)	23.66 (-288.84 to 336.15)	-36.34 (-322.71 to 250.03)	9.86 (-249.44 to 269.16)	11.02 (-261.93 to 283.96)	-23.98 (-327.21 to 279.24)	-60.34 (-374.32 to 253.64)	543.86 (205.54 to 882.18)	-4.09 (-268.46 to 260.28)	-58.79 (-317.93 to 200.36)	Sufentanil
Estimates are presented as mean differences with 95% confidence interval in parentheses. Mean differences below 0 favour the column intervention and mean differences above 0 favour the row intervention. Interventions in bold are significantly different since the 95% confidence interval does not include 0.
INCIDENCE OF ARTERIAL OXYGEN DESATURATION
Alfentanil
1.00 (0.02 to 53.20)	Dexmedetomidine
1.00 (0.00 to 275.93)	1.00 (0.02 to 53.20)	Dexmedetomidine + Ketamine
0.05 (0.00 to 3.25)	0.05 (0.01 to 0.21)	0.05 (0.00 to 3.25)	Fentanyl
1.00 (0.00 to 275.93)	1.00 (0.02 to 53.20)	1.00 (0.00 to 275.94)	21.67 (0.31 to 1525.76)	Fentanyl + Ketamine
0.32 (0.00 to 55.07)	0.32 (0.01 to 8.48)	0.32 (0.00 to 55.07)	6.87 (0.18 to 256.73)	0.32 (0.00 to 55.07)	Fentanyl + Propofol
47.60 (0.17 to 13410.26)	47.60 (0.87 to 2607.83)	47.60 (0.17 to 13411.24)	1031.64 (14.26 to 74652.28)	47.60 (0.17 to 13411.24)	150.13 (0.85 to 26672.01)	Magnesium sulphate
1.68 (0.01 to 223.56)	1.68 (0.10 to 29.13)	1.68 (0.01 to 223.58)	36.30 (1.41 to 932.95)	1.68 (0.01 to 223.58)	5.28 (0.07 to 411.13)	0.04 (0.00 to 0.64)	Midazolam
2.15 (0.01 to 527.61)	2.15 (0.05 to 96.66)	2.15 (0.01 to 527.66)	46.68 (0.78 to 2804.49)	2.15 (0.01 to 527.66)	6.79 (0.04 to 1036.04)	0.05 (0.00 to 11.32)	1.29 (0.01 to 149.63)	Midazolam + Dexmedetomidine
1.00 (0.01 to 130.83)	1.00 (0.06 to 16.81)	1.00 (0.01 to 130.84)	21.67 (0.88 to 533.94)	1.00 (0.01 to 130.84)	3.15 (0.04 to 239.99)	0.02 (0.00 to 2.82)	0.60 (0.01 to 33.08)	0.46 (0.04 to 5.95)	Midazolam + Fentanyl
0.32 (0.00 to 45.43)	0.32 (0.02 to 6.18)	0.32 (0.00 to 45.43)	6.94 (0.25 to 193.13)	0.32 (0.00 to 45.43)	1.01 (0.01 to 84.16)	0.01 (0.00 to 0.98)	0.19 (0.00 to 11.68)	0.15 (0.00 to 7.40)	0.32 (0.02 to 6.18)	Midazolam + Propofol
0.44 (0.00 to 261.25)	0.44 (0.00 to 65.17)	0.44 (0.00 to 261.27)	9.58 (0.05 to 1770.11)	0.44 (0.00 to 261.27)	1.39 (0.00 to 550.30)	0.01 (0.00 to 5.59)	0.26 (0.00 to 83.12)	0.21 (0.00 to 55.91)	0.44 (0.00 to 65.17)	1.38 (0.02 to 77.03)	Midazolam + Remifentanil
1.37 (0.00 to 467.14)	1.37 (0.02 to 97.72)	1.37 (0.00 to 467.17)	29.77 (0.32 to 2752.58)	1.37 (0.00 to 467.17)	4.33 (0.02 to 944.24)	0.03 (0.00 to 10.01)	0.82 (0.00 to 138.97)	0.64 (0.09 to 4.39)	1.37 (0.06 to 33.62)	4.29 (0.05 to 334.58)	3.11 (0.01 to 1167.18)	Midazolam + Sufentanil
0.05 (0.00 to 15.57)	0.05 (0.00 to 3.25)	0.05 (0.00 to 15.56)	1.00 (0.02 to 53.15)	0.05 (0.00 to 15.56)	0.15 (0.00 to 31.44)	0.00 (0.00 to 0.33)	0.03 (0.00 to 4.66)	0.02 (0.00 to 6.44)	0.05 (0.00 to 7.60)	0.14 (0.00 to 25.64)	0.10 (0.00 to 73.61)	0.03 (0.00 to 13.87)	Nalbuphine
0.60 (0.00 to 79.64)	0.60 (0.03 to 10.38)	0.60 (0.00 to 79.64)	12.93 (0.52 to 324.45)	0.60 (0.00 to 79.64)	1.88 (0.02 to 146.45)	0.01 (0.00 to 0.22)	0.36 (0.13 to 0.98)	0.28 (0.00 to 32.24)	0.60 (0.01 to 33.07)	1.86 (0.03 to 113.85)	1.35 (0.00 to 424.75)	0.43 (0.00 to 73.63)	12.93 (0.08 to 2154.36)	Placebo
0.20 (0.00 to 13.04)	0.20 (0.06 to 0.70)	0.20 (0.00 to 13.04)	4.39 (0.57 to 33.83)	0.20 (0.00 to 13.04)	0.64 (0.02 to 21.48)	0.00 (0.00 to 0.28)	0.12 (0.01 to 2.71)	0.09 (0.00 to 5.15)	0.20 (0.01 to 4.43)	0.63 (0.03 to 15.68)	0.46 (0.00 to 78.68)	0.15 (0.00 to 12.54)	4.39 (0.05 to 382.61)	0.34 (0.02 to 7.70)	Propofol
0.44 (0.01 to 26.28)	0.44 (0.16 to 1.18)	0.44 (0.01 to 26.28)	9.48 (1.49 to 60.30)	0.44 (0.01 to 26.28)	1.38 (0.04 to 42.73)	0.01 (0.00 to 0.57)	0.26 (0.01 to 5.36)	0.20 (0.00 to 10.35)	0.44 (0.02 to 8.71)	1.37 (0.06 to 30.96)	0.99 (0.01 to 160.65)	0.32 (0.00 to 25.39)	9.48 (0.12 to 758.74)	0.73 (0.04 to 15.11)	2.16 (0.49 to 9.41)	Remifentanil
1.33 (0.02 to 94.92)	1.33 (0.28 to 6.28)	1.33 (0.02 to 94.93)	28.90 (3.30 to 252.89)	1.33 (0.02 to 94.93)	4.21 (0.11 to 159.19)	0.03 (0.00 to 2.05)	0.80 (0.03 to 20.51)	0.62 (0.01 to 37.63)	1.33 (0.05 to 33.34)	4.16 (0.15 to 117.51)	3.01 (0.02 to 561.87)	0.97 (0.01 to 90.72)	28.90 (0.31 to 2671.47)	2.23 (0.09 to 57.60)	6.58 (0.90 to 47.91)	3.05 (0.48 to 19.20)	Sufentanil
Estimates are presented as odds ratios with 95% confidence interval in parentheses. Odds ratios below 1 favour the column intervention and odds ratios above 1 favour the row intervention. Interventions in bold are significantly different since the 95% confidence interval does not include 1.
