# Supplementary material for: Sedation for awake tracheal intubation: A systematic review and network meta‐analysis
Source: Anaesthesia. 2024 Oct 28;80(1):74–84. doi: 10.1111/anae.16452 (PMC11617133; doi:10.1111/anae.16452)
Supplement: Supplementary file 4 — Appendix S4. Network league tables including all trials for main and other outcomes. [file ANAE-80-74-s002.xlsx]

## Sheet: Network League Tables
Appendix S4 Network league tables including all trials for main and other outcomes
OVERALL AWAKE TRACHEAL INTUBATION SUCCESS RATE
Alfentanil
1.00 (0.02 to 51.87)	Dexmedetomidine
1.00 (0.00 to 266.12)	1.00 (0.02 to 51.84)	Dexmedetomidine + Fentanyl
1.03 (0.01 to 166.03)	1.03 (0.04 to 25.23)	1.03 (0.01 to 166.02)	Dexmedetomidine + Ketamine
1.06 (0.01 to 183.53)	1.06 (0.04 to 29.17)	1.06 (0.01 to 183.53)	1.02 (0.06 to 17.23)	Dexmedetomidine + Propofol
1.00 (0.01 to 95.92)	1.00 (0.10 to 9.85)	1.00 (0.01 to 95.88)	0.97 (0.02 to 49.21)	0.95 (0.02 to 53.24)	Fentanyl
1.00 (0.00 to 266.82)	1.00 (0.02 to 52.04)	1.00 (0.00 to 266.74)	0.97 (0.01 to 155.80)	0.95 (0.01 to 164.80)	1.00 (0.01 to 96.19)	Fentanyl + Ketamine
1.21 (0.01 to 160.86)	1.21 (0.07 to 21.70)	1.21 (0.01 to 160.81)	1.17 (0.02 to 85.74)	1.14 (0.01 to 91.33)	1.21 (0.03 to 48.09)	1.21 (0.01 to 161.29)	Fentanyl + Propofol
1.05 (0.00 to 299.07)	1.05 (0.02 to 60.02)	1.05 (0.00 to 299.06)	1.01 (0.04 to 23.12)	0.99 (0.04 to 22.56)	1.05 (0.01 to 109.52)	1.05 (0.00 to 299.83)	0.87 (0.01 to 123.99)	Ketamine + Propofol
1.19 (0.01 to 123.76)	1.19 (0.10 to 13.77)	1.19 (0.01 to 123.74)	1.15 (0.02 to 63.99)	1.12 (0.02 to 68.82)	1.19 (0.04 to 33.91)	1.19 (0.01 to 124.13)	0.98 (0.02 to 40.67)	1.13 (0.01 to 128.33)	Midazolam
1.18 (0.00 to 370.32)	1.18 (0.02 to 77.11)	1.18 (0.00 to 370.27)	1.14 (0.01 to 218.30)	1.11 (0.01 to 229.34)	1.18 (0.01 to 138.36)	1.18 (0.00 to 371.21)	0.98 (0.01 to 146.01)	1.13 (0.00 to 377.19)	0.99 (0.03 to 38.08)	Midazolam + Clonidine
1.17 (0.01 to 156.02)	1.17 (0.06 to 21.10)	1.17 (0.01 to 155.99)	1.13 (0.02 to 83.22)	1.10 (0.01 to 88.64)	1.17 (0.03 to 46.70)	1.17 (0.01 to 156.46)	0.97 (0.02 to 50.97)	1.12 (0.01 to 160.14)	0.98 (0.08 to 11.43)	0.99 (0.03 to 38.08)	Midazolam + Dexmedetomidine
1.45 (0.02 to 96.70)	1.45 (0.35 to 6.05)	1.45 (0.02 to 96.66)	1.40 (0.04 to 45.25)	1.37 (0.04 to 48.74)	1.45 (0.10 to 21.52)	1.45 (0.02 to 97.00)	1.20 (0.07 to 21.64)	1.39 (0.02 to 98.94)	1.22 (0.09 to 17.37)	1.23 (0.02 to 86.11)	1.25 (0.07 to 22.59)	Midazolam + Fentanyl
1.77 (0.02 to 181.56)	1.77 (0.16 to 19.90)	1.77 (0.02 to 181.51)	1.71 (0.03 to 92.57)	1.67 (0.03 to 98.87)	1.77 (0.06 to 49.43)	1.77 (0.02 to 182.08)	1.47 (0.04 to 51.71)	1.69 (0.02 to 185.88)	1.49 (0.05 to 41.83)	1.50 (0.01 to 167.83)	1.52 (0.04 to 53.86)	1.22 (0.13 to 11.07)	Midazolam + Propofol
1.28 (0.00 to 582.20)	1.28 (0.01 to 137.33)	1.28 (0.00 to 582.07)	1.24 (0.00 to 352.27)	1.21 (0.00 to 366.81)	1.28 (0.01 to 233.25)	1.28 (0.00 to 583.46)	1.06 (0.01 to 225.08)	1.23 (0.00 to 586.40)	1.08 (0.01 to 197.11)	1.09 (0.00 to 527.48)	1.10 (0.01 to 233.89)	0.88 (0.01 to 84.98)	0.72 (0.01 to 39.52)	Midazolam + Remifentanil
1.17 (0.00 to 632.52)	1.17 (0.01 to 157.25)	1.17 (0.00 to 632.46)	1.13 (0.00 to 389.77)	1.10 (0.00 to 406.05)	1.17 (0.01 to 261.16)	1.17 (0.00 to 633.92)	0.97 (0.00 to 262.11)	1.12 (0.00 to 639.27)	0.98 (0.01 to 103.50)	0.99 (0.00 to 215.81)	1.00 (0.02 to 52.36)	0.80 (0.01 to 108.40)	0.66 (0.00 to 136.05)	0.91 (0.00 to 713.06)	Midazolam + Sufentanil
0.74 (0.01 to 46.38)	0.74 (0.21 to 2.59)	0.74 (0.01 to 46.36)	0.71 (0.02 to 22.04)	0.70 (0.02 to 24.18)	0.74 (0.05 to 10.01)	0.74 (0.01 to 46.52)	0.61 (0.03 to 14.26)	0.70 (0.01 to 48.89)	0.62 (0.04 to 9.75)	0.63 (0.01 to 49.33)	0.63 (0.03 to 14.82)	0.51 (0.08 to 3.39)	0.42 (0.03 to 6.36)	0.57 (0.00 to 72.68)	0.63 (0.00 to 99.70)	Placebo
1.09 (0.01 to 82.93)	1.09 (0.19 to 6.45)	1.09 (0.01 to 82.91)	1.06 (0.04 to 29.12)	1.03 (0.04 to 25.32)	1.09 (0.06 to 19.78)	1.09 (0.01 to 83.19)	0.91 (0.03 to 25.96)	1.05 (0.02 to 60.06)	0.92 (0.05 to 18.62)	0.93 (0.01 to 85.66)	0.94 (0.03 to 26.99)	0.75 (0.09 to 6.57)	0.62 (0.03 to 11.68)	0.85 (0.01 to 122.10)	0.94 (0.01 to 168.58)	1.49 (0.17 to 13.10)	Propofol
0.78 (0.01 to 51.98)	0.78 (0.19 to 3.24)	0.78 (0.01 to 51.96)	0.76 (0.03 to 21.62)	0.74 (0.03 to 21.62)	0.78 (0.05 to 11.56)	0.78 (0.01 to 52.14)	0.65 (0.03 to 15.30)	0.75 (0.01 to 46.85)	0.66 (0.04 to 10.84)	0.67 (0.01 to 53.40)	0.67 (0.03 to 15.92)	0.54 (0.09 to 3.31)	0.44 (0.03 to 6.61)	0.61 (0.00 to 76.31)	0.67 (0.00 to 106.68)	1.06 (0.16 to 7.10)	0.72 (0.15 to 3.53)	Remifentanil
0.78 (0.00 to 254.64)	0.78 (0.01 to 53.67)	0.78 (0.00 to 254.58)	0.76 (0.00 to 137.98)	0.74 (0.00 to 136.90)	0.78 (0.01 to 95.78)	0.78 (0.00 to 255.22)	0.65 (0.00 to 104.74)	0.75 (0.00 to 233.34)	0.66 (0.01 to 85.79)	0.67 (0.00 to 248.72)	0.67 (0.00 to 108.74)	0.54 (0.01 to 42.86)	0.44 (0.00 to 54.49)	0.61 (0.00 to 319.08)	0.67 (0.00 to 422.96)	1.06 (0.01 to 87.69)	0.72 (0.01 to 52.24)	1.00 (0.02 to 53.66)	Remifentanil + Propofol
1.00 (0.00 to 269.77)	1.00 (0.02 to 52.85)	1.00 (0.00 to 269.68)	0.97 (0.01 to 157.69)	0.95 (0.01 to 166.77)	1.00 (0.01 to 97.49)	1.00 (0.00 to 270.39)	0.83 (0.01 to 112.29)	0.96 (0.00 to 277.43)	0.84 (0.01 to 89.37)	0.85 (0.00 to 271.26)	0.86 (0.01 to 116.55)	0.69 (0.01 to 46.66)	0.57 (0.01 to 58.96)	0.78 (0.00 to 359.17)	0.86 (0.00 to 470.91)	1.36 (0.02 to 87.35)	0.92 (0.01 to 70.67)	1.28 (0.02 to 86.46)	1.28 (0.00 to 421.52)	Sufentanil
Estimates are presented as odds ratios with 95% confidence interval in parentheses. Odds ratios above 1 favour the column intervention and odds ratios below 1 favour the row intervention. Interventions in bold are significantly different since the 95% confidence interval does not include 1.
Overall inconsistency	0.9998
Network side split	No inconsistency
Tau	5.33 x e-9
TIME TO TRACHEAL INTUBATION
Alfentanil
-12.18 (-91.64 to 67.28)	Dexmedetomidine
458.56 (250.12 to 667.00)	470.74 (272.30 to 669.18)	Dexmedetomidine + Ketamine
-16.73 (-176.07 to 142.62)	-4.55 (-149.20 to 140.11)	-475.28 (-617.21 to -333.36)	Dexmedetomidine + Propofol
-97.02 (-207.93 to 13.89)	-84.84 (-162.93 to -6.76)	-555.58 (-768.18 to -342.98)	-80.30 (-244.31 to 83.71)	Fentanyl
-13.23 (-138.90 to 112.44)	-1.05 (-99.22 to 97.11)	-471.79 (-693.14 to -250.44)	3.50 (-171.27 to 178.26)	83.79 (-41.64 to 209.23)	Fentanyl + Ketamine
-0.03 (-133.92 to 133.86)	12.15 (-96.34 to 120.64)	-458.59 (-684.71 to -232.47)	16.70 (-164.07 to 197.46)	96.99 (-36.68 to 230.66)	13.20 (-133.10 to 159.50)	Fentanyl + Propofol
459.77 (274.37 to 645.16)	471.94 (298.08 to 645.81)	1.21 (-97.00 to 99.42)	476.49 (373.38 to 579.60)	556.79 (366.78 to 746.79)	473.00 (273.39 to 672.60)	459.80 (254.91 to 664.68)	Ketamine + Propofol
217.98 (29.44 to 406.52)	230.16 (53.29 to 407.02)	-240.58 (-504.72 to 23.55)	234.70 (7.36 to 462.04)	315.00 (121.96 to 508.03)	231.21 (28.98 to 433.43)	218.01 (10.57 to 425.44)	-241.79 (-488.23 to 4.66)	Magnesium sulphate
-96.47 (-255.25 to 62.32)	-84.29 (-228.50 to 59.92)	-555.03 (-798.83 to -311.23)	-79.74 (-282.91 to 123.42)	0.55 (-163.17 to 164.27)	-83.24 (-257.63 to 91.15)	-96.44 (-276.85 to 83.97)	-556.23 (-780.69 to -331.78)	-314.45 (-419.73 to -209.17)	Midazolam
-41.51 (-202.63 to 119.62)	-29.33 (-175.72 to 117.07)	-500.06 (-745.47 to -254.66)	-24.78 (-229.68 to 180.12)	55.52 (-110.20 to 221.23)	-28.28 (-204.48 to 147.92)	-41.48 (-223.63 to 140.68)	-501.27 (-727.41 to -275.13)	-259.48 (-404.77 to -114.19)	54.96 (-45.85 to 155.77)	Midazolam + Clonidine
20.22 (-107.55 to 147.99)	32.40 (-74.89 to 139.69)	-438.34 (-662.89 to -213.79)	36.95 (-142.31 to 216.20)	117.24 (-15.26 to 249.75)	33.45 (-111.91 to 178.81)	20.25 (-132.27 to 172.77)	-439.54 (-642.82 to -236.27)	-197.76 (-342.34 to -53.17)	116.69 (16.16 to 217.22)	61.73 (-40.67 to 164.12)	Midazolam + Dexmedetomidine
-22.09 (-114.59 to 70.40)	-9.91 (-63.02 to 43.20)	-480.65 (-685.75 to -275.55)	-5.37 (-159.15 to 148.42)	74.93 (-19.45 to 169.31)	-8.86 (-120.44 to 102.72)	-22.06 (-142.82 to 98.70)	-481.86 (-663.31 to -300.40)	-240.07 (-410.68 to -69.46)	74.38 (-61.84 to 210.60)	19.41 (-118.90 to 157.73)	-42.31 (-137.64 to 53.02)	Midazolam + Fentanyl
-22.79 (-140.07 to 94.48)	-10.62 (-100.27 to 79.04)	-481.35 (-698.90 to -263.81)	-6.07 (-176.02 to 163.88)	74.23 (-44.65 to 193.11)	-9.56 (-142.48 to 123.35)	-22.76 (-163.48 to 117.95)	-482.56 (-677.94 to -287.18)	-240.77 (-432.83 to -48.71)	73.67 (-88.72 to 236.07)	18.71 (-145.54 to 182.96)	-43.01 (-173.42 to 87.39)	-0.70 (-90.94 to 89.54)	Midazolam + Propofol
12.49 (-148.05 to 173.02)	24.66 (-117.48 to 166.81)	-446.07 (-689.96 to -202.19)	29.21 (-173.36 to 231.78)	109.51 (-52.67 to 271.68)	25.72 (-147.00 to 198.44)	12.52 (-166.28 to 191.31)	-447.28 (-671.62 to -222.94)	-205.49 (-427.00 to 16.01)	108.95 (-87.39 to 305.30)	53.99 (-143.89 to 251.87)	-7.74 (-178.58 to 163.11)	34.58 (-108.03 to 177.19)	35.28 (-75.88 to 146.44)	Midazolam + Remifentanil
43.97 (-121.61 to 209.55)	56.15 (-94.63 to 206.94)	-414.59 (-662.81 to -166.36)	60.70 (-147.47 to 268.87)	140.99 (-28.66 to 310.64)	57.20 (-122.67 to 237.07)	44.00 (-141.71 to 229.71)	-415.79 (-644.96 to -186.63)	-174.01 (-353.92 to 5.91)	140.44 (-6.45 to 287.34)	85.48 (-62.72 to 233.67)	23.75 (-83.43 to 130.94)	66.06 (-76.66 to 208.79)	66.77 (-101.32 to 234.86)	31.49 (-169.60 to 232.57)	Midazolam + Sufentanil
-567.91 (-758.66 to -377.17)	-555.73 (-734.93 to -376.54)	-1026.47 (-1292.17 to -760.77)	-551.19 (-780.35 to -322.03)	-470.89 (-666.06 to -275.72)	-554.68 (-758.95 to -350.42)	-567.88 (-777.31 to -358.46)	-1027.68 (-1275.80 to -779.56)	-785.89 (-890.09 to -681.69)	-471.44 (-580.51 to -362.38)	-526.41 (-674.47 to -378.34)	-588.13 (-735.53 to -440.74)	-545.82 (-718.85 to -372.80)	-545.12 (-739.33 to -350.91)	-580.40 (-803.77 to -357.03)	-611.89 (-794.07 to -429.71)	Placebo
-14.39 (-119.33 to 90.55)	-2.21 (-74.78 to 70.36)	-472.95 (-661.50 to -284.39)	2.34 (-127.04 to 131.72)	82.63 (-23.81 to 189.07)	-1.16 (-123.21 to 120.89)	-14.36 (-144.86 to 116.14)	-474.15 (-636.41 to -311.90)	-232.37 (-423.14 to -41.59)	82.08 (-78.96 to 243.12)	27.12 (-135.94 to 190.17)	-34.61 (-163.79 to 94.57)	7.70 (-82.06 to 97.47)	8.41 (-106.83 to 123.64)	-26.87 (-186.38 to 132.63)	-58.36 (-225.41 to 108.69)	553.52 (360.58 to 746.46)	Propofol
48.07 (-43.55 to 139.69)	60.25 (11.92 to 108.57)	-410.49 (-614.47 to -206.52)	64.79 (-87.51 to 217.10)	145.09 (53.33 to 236.84)	61.30 (-48.11 to 170.70)	48.10 (-70.66 to 166.85)	-411.70 (-591.89 to -231.51)	-169.91 (-350.52 to 10.70)	144.54 (-4.22 to 293.30)	89.57 (-61.28 to 240.43)	27.85 (-85.38 to 141.08)	70.16 (6.34 to 133.98)	70.86 (-28.38 to 170.11)	35.58 (-112.81 to 183.98)	4.10 (-151.00 to 159.19)	615.98 (433.09 to 798.87)	62.46 (-24.62 to 149.54)	Remifentanil
-12.03 (-262.92 to 238.86)	0.15 (-238.15 to 238.45)	-470.59 (-780.66 to -160.51)	4.70 (-274.04 to 283.43)	84.99 (-165.78 to 335.76)	1.20 (-256.53 to 258.93)	-12.00 (-273.83 to 249.83)	-471.80 (-766.75 to -176.84)	-230.01 (-526.74 to 66.72)	84.44 (-194.07 to 362.94)	29.48 (-250.17 to 309.12)	-32.25 (-293.56 to 229.06)	10.06 (-234.07 to 254.20)	10.76 (-243.83 to 265.36)	-24.52 (-301.98 to 252.95)	-56.00 (-337.97 to 225.97)	555.88 (257.76 to 854.01)	2.36 (-246.74 to 251.46)	-60.10 (-303.25 to 183.05)	Sufentanil
Estimates are presented as mean differences with 95% confidence interval in parentheses. Mean differences below 0 favour the column intervention and mean differences above 0 favour the row intervention. Interventions in bold are significantly different since the 95% confidence interval does not include 0.
Overall inconsistency	0.9622
Network side split	No inconsistency
Tau	50.158
INCIDENCE OF ARTERIAL OXYGEN DESATURATION
Alfentanil
1.00 (0.01 to 67.62)	Dexmedetomidine
0.59 (0.00 to 138.70)	0.59 (0.02 to 19.01)	Dexmedetomidine + Ketamine
0.35 (0.00 to 87.08)	0.35 (0.01 to 12.34)	0.59 (0.02 to 18.97)	Dexmedetomidine + Propofol
0.20 (0.00 to 16.62)	0.20 (0.05 to 0.80)	0.33 (0.01 to 14.07)	0.56 (0.01 to 25.98)	Fentanyl
1.00 (0.00 to 388.16)	1.00 (0.01 to 67.80)	1.70 (0.01 to 399.95)	2.87 (0.01 to 718.36)	5.11 (0.06 to 435.87)	Fentanyl + Ketamine
0.32 (0.00 to 79.72)	0.32 (0.01 to 11.33)	0.54 (0.00 to 78.66)	0.91 (0.01 to 142.10)	1.62 (0.03 to 75.70)	0.32 (0.00 to 79.87)	Fentanyl + Propofol
0.35 (0.00 to 360.87)	0.35 (0.00 to 86.79)	0.59 (0.00 to 138.17)	1.00 (0.01 to 67.30)	1.78 (0.01 to 530.02)	0.35 (0.00 to 361.49)	1.10 (0.00 to 788.23)	Ketamine + Propofol
47.60 (0.12 to 19626.52)	47.58 (0.64 to 3514.73)	80.71 (0.32 to 20336.64)	136.51 (0.51 to 36501.37)	243.38 (2.63 to 22497.39)	47.58 (0.12 to 19663.35)	150.07 (0.56 to 40364.20)	136.51 (0.12 to 149179.23)	Magnesium sulphate
1.63 (0.01 to 305.14)	1.63 (0.07 to 36.17)	2.77 (0.03 to 290.91)	4.69 (0.04 to 527.87)	8.36 (0.28 to 251.46)	1.63 (0.01 to 305.79)	5.15 (0.05 to 584.49)	4.69 (0.01 to 2623.05)	0.03 (0.00 to 0.86)	Midazolam
0.84 (0.00 to 175.61)	0.84 (0.03 to 22.45)	1.42 (0.01 to 169.27)	2.41 (0.02 to 305.70)	4.29 (0.12 to 151.51)	0.84 (0.00 to 176.00)	2.64 (0.02 to 340.40)	2.41 (0.00 to 1473.98)	0.02 (0.00 to 3.96)	0.51 (0.01 to 47.07)	Midazolam + Dexmedetomidine
0.39 (0.00 to 34.35)	0.39 (0.09 to 1.78)	0.66 (0.01 to 29.16)	1.12 (0.02 to 53.56)	1.99 (0.26 to 15.51)	0.39 (0.00 to 34.44)	1.23 (0.03 to 59.83)	1.12 (0.00 to 339.88)	0.01 (0.00 to 0.78)	0.24 (0.01 to 7.53)	0.46 (0.03 to 8.56)	Midazolam + Fentanyl
0.20 (0.00 to 34.69)	0.20 (0.01 to 3.90)	0.34 (0.00 to 32.72)	0.57 (0.01 to 59.36)	1.02 (0.04 to 27.23)	0.20 (0.00 to 34.76)	0.63 (0.01 to 65.93)	0.57 (0.00 to 301.38)	0.00 (0.00 to 0.78)	0.12 (0.00 to 8.96)	0.24 (0.00 to 15.31)	0.51 (0.03 to 10.03)	Midazolam + Propofol
0.28 (0.00 to 221.87)	0.28 (0.00 to 49.80)	0.47 (0.00 to 242.07)	0.79 (0.00 to 431.06)	1.41 (0.01 to 305.99)	0.28 (0.00 to 222.23)	0.87 (0.00 to 477.46)	0.79 (0.00 to 1545.41)	0.01 (0.00 to 4.93)	0.17 (0.00 to 71.59)	0.33 (0.00 to 127.19)	0.71 (0.00 to 127.91)	1.38 (0.02 to 97.91)	Midazolam + Remifentanil
0.53 (0.00 to 186.38)	0.53 (0.01 to 31.10)	0.91 (0.00 to 189.65)	1.53 (0.01 to 340.18)	2.73 (0.04 to 199.72)	0.53 (0.00 to 186.75)	1.69 (0.01 to 378.29)	1.53 (0.00 to 1444.96)	0.01 (0.00 to 4.18)	0.33 (0.00 to 54.28)	0.64 (0.06 to 6.95)	1.37 (0.03 to 59.47)	2.68 (0.02 to 324.88)	1.94 (0.00 to 1187.35)	Midazolam + Sufentanil
0.20 (0.00 to 89.33)	0.20 (0.00 to 16.64)	0.33 (0.00 to 93.42)	0.56 (0.00 to 167.54)	1.00 (0.01 to 67.74)	0.20 (0.00 to 89.49)	0.62 (0.00 to 185.12)	0.56 (0.00 to 669.84)	0.00 (0.00 to 2.00)	0.12 (0.00 to 26.98)	0.23 (0.00 to 58.25)	0.50 (0.00 to 54.60)	0.98 (0.00 to 204.57)	0.71 (0.00 to 658.12)	0.37 (0.00 to 149.77)	Nalbuphine
0.61 (0.00 to 114.23)	0.61 (0.03 to 13.54)	1.04 (0.01 to 108.92)	1.75 (0.02 to 197.69)	3.13 (0.10 to 93.72)	0.61 (0.00 to 114.47)	1.93 (0.02 to 218.81)	1.75 (0.00 to 982.21)	0.01 (0.00 to 0.32)	0.37 (0.07 to 1.99)	0.73 (0.01 to 66.62)	1.57 (0.05 to 49.38)	3.06 (0.04 to 223.70)	2.22 (0.01 to 937.99)	1.14 (0.01 to 189.02)	3.13 (0.01 to 703.64)	Placebo
0.21 (0.00 to 17.31)	0.21 (0.05 to 0.82)	0.35 (0.01 to 12.28)	0.59 (0.02 to 19.03)	1.05 (0.15 to 7.58)	0.21 (0.00 to 17.35)	0.65 (0.01 to 29.95)	0.59 (0.00 to 138.22)	0.00 (0.00 to 0.40)	0.13 (0.00 to 3.73)	0.24 (0.01 to 8.56)	0.53 (0.07 to 4.03)	1.03 (0.04 to 27.07)	0.74 (0.00 to 160.11)	0.38 (0.01 to 27.78)	1.05 (0.01 to 110.40)	0.34 (0.01 to 9.98)	Propofol
0.43 (0.01 to 32.46)	0.43 (0.15 to 1.18)	0.72 (0.02 to 25.92)	1.22 (0.03 to 46.29)	2.17 (0.38 to 12.33)	0.43 (0.01 to 32.55)	1.34 (0.03 to 55.26)	1.22 (0.00 to 317.68)	0.01 (0.00 to 0.74)	0.26 (0.01 to 6.78)	0.51 (0.02 to 15.22)	1.09 (0.19 to 6.31)	2.13 (0.09 to 48.20)	1.54 (0.01 to 303.03)	0.80 (0.01 to 50.78)	2.17 (0.02 to 207.62)	0.70 (0.03 to 18.12)	2.07 (0.48 to 8.98)	Remifentanil
1.33 (0.01 to 147.45)	1.33 (0.16 to 10.83)	2.26 (0.04 to 130.58)	3.83 (0.06 to 239.41)	6.82 (0.55 to 85.04)	1.33 (0.01 to 147.79)	4.21 (0.07 to 265.29)	3.83 (0.01 to 1398.54)	0.03 (0.00 to 3.35)	0.82 (0.02 to 34.32)	1.59 (0.03 to 78.39)	3.42 (0.26 to 45.58)	6.67 (0.18 to 253.16)	4.83 (0.02 to 1308.88)	2.49 (0.03 to 241.10)	6.82 (0.05 to 927.91)	2.18 (0.05 to 91.70)	6.50 (0.53 to 80.16)	3.14 (0.31 to 32.20)	Sufentanil
Estimates are presented as odds ratios with 95% confidence interval in parentheses. Odds ratios below 1 favour the column intervention and odds ratios above 1 favour the row intervention. Interventions in bold are significantly different since the 95% confidence interval does not include 1.
Overall inconsistency	0.9772
Network side split	No inconsistency
Tau	0.7502
NEED FOR RESCUE SEDATION
Dexmedetomidine
0.38 (0.09 to 1.54)	Fentanyl + Propofol
0.50 (0.04 to 6.25)	1.35 (0.08 to 24.15)	Midazolam + Fentanyl
0.45 (0.03 to 7.90)	1.20 (0.05 to 29.32)	0.89 (0.09 to 8.61)	Midazolam + Propofol
0.11 (0.06 to 0.22)	0.29 (0.06 to 1.40)	0.22 (0.02 to 2.94)	0.24 (0.01 to 4.65)	Placebo
0.43 (0.03 to 6.44)	1.14 (0.05 to 24.32)	0.85 (0.02 to 34.29)	0.96 (0.02 to 49.40)	3.92 (0.24 to 64.04)	Propofol
0.70 (0.13 to 3.73)	1.87 (0.21 to 16.69)	1.39 (0.07 to 28.48)	1.56 (0.06 to 43.18)	6.42 (1.06 to 38.90)	1.64 (0.19 to 13.83)	Remifentanil
Estimates are presented as odds ratios with 95% confidence interval in parentheses. Odds ratios below 1 favour the column intervention and odds ratios above 1 favour the row intervention. Interventions in bold are significantly different since the 95% confidence interval does not include 1.
Overall inconsistency	0.6639
Network side split	No inconsistency
Tau	4.18 x e-9
TIME TO CONDUCT FIBRESCOPY
Alfentanil
-12.49 (-123.82 to 98.84)	Dexmedetomidine
-60.25 (-226.97 to 106.47)	-47.76 (-173.73 to 78.21)	Fentanyl + Ketamine
-13.95 (-144.65 to 116.75)	-1.46 (-74.28 to 71.36)	46.30 (-99.16 to 191.76)	Midazolam + Fentanyl
-27.92 (-182.85 to 127.01)	-15.43 (-128.75 to 97.89)	32.33 (-137.03 to 201.70)	-13.97 (-128.31 to 100.37)	Midazolam + Propofol
41.61 (-172.01 to 255.23)	54.10 (-132.74 to 240.94)	101.86 (-123.40 to 327.13)	55.56 (-132.12 to 243.24)	69.53 (-80.57 to 219.63)	Midazolam + Remifentanil
-24.55 (-190.26 to 141.16)	-12.06 (-136.69 to 112.57)	35.70 (-141.48 to 212.88)	-10.60 (-154.90 to 133.70)	3.37 (-165.00 to 171.74)	-66.16 (-290.68 to 158.35)	Remifentanil
Estimates are presented as mean differences with 95% confidence interval in parentheses. Mean differences below 0 favour the column intervention and mean differences above 0 favour the row intervention. Interventions in bold are significantly different since the 95% confidence interval does not include 0.
Overall inconsistency	0.1403
Network side split	No inconsistency
Tau	62.8102
INCIDENCE OF ADVERSE CARDIOVASCULAR EVENTS
Alfentanil
0.09 (0.02 to 0.52)	Dexmedetomidine
0.00 (0.00 to 0.02)	0.01 (0.00 to 0.15)	Dexmedetomidine + Fentanyl
0.09 (0.00 to 7.22)	1.00 (0.02 to 54.38)	124.20 (0.87 to 17692.86)	Dexmedetomidine + Ketamine
0.39 (0.00 to 40.75)	4.13 (0.05 to 314.82)	513.17 (2.73 to 96294.85)	4.13 (0.01 to 1500.11)	Dexmedetomidine + Propofol
0.21 (0.01 to 3.12)	2.22 (0.27 to 18.14)	275.84 (7.46 to 10198.90)	2.22 (0.02 to 202.81)	0.54 (0.00 to 66.78)	Fentanyl
0.09 (0.00 to 7.22)	1.00 (0.02 to 54.38)	124.20 (0.87 to 17692.86)	1.00 (0.00 to 284.66)	0.24 (0.00 to 87.87)	0.45 (0.00 to 41.12)	Fentanyl + Ketamine
0.04 (0.00 to 0.37)	0.43 (0.10 to 1.78)	53.23 (2.03 to 1392.86)	0.43 (0.01 to 29.83)	0.10 (0.00 to 9.93)	0.19 (0.02 to 2.44)	0.43 (0.01 to 29.83)	Fentanyl + Propofol
0.05 (0.01 to 0.39)	0.49 (0.14 to 1.75)	60.80 (2.47 to 1493.81)	0.49 (0.01 to 32.47)	0.12 (0.00 to 10.66)	0.22 (0.02 to 2.59)	0.49 (0.01 to 32.47)	1.14 (0.17 to 7.74)	Midazolam
0.08 (0.00 to 5.13)	0.89 (0.02 to 37.85)	110.00 (0.94 to 12931.70)	0.89 (0.00 to 213.18)	0.21 (0.00 to 66.30)	0.40 (0.01 to 29.46)	0.89 (0.00 to 213.18)	2.07 (0.04 to 114.74)	1.81 (0.05 to 72.42)	Midazolam + Clonidine
0.15 (0.01 to 2.74)	1.60 (0.15 to 16.82)	199.01 (4.63 to 8561.22)	1.60 (0.02 to 165.30)	0.39 (0.00 to 54.56)	0.72 (0.03 to 16.79)	1.60 (0.02 to 165.30)	3.74 (0.24 to 58.46)	3.27 (0.27 to 39.30)	1.81 (0.05 to 72.42)	Midazolam + Dexmedetomidine
0.07 (0.01 to 0.58)	0.72 (0.19 to 2.70)	88.91 (3.54 to 2232.20)	0.72 (0.01 to 48.27)	0.17 (0.00 to 16.38)	0.32 (0.03 to 3.85)	0.72 (0.01 to 48.27)	1.67 (0.24 to 11.73)	1.46 (0.24 to 8.78)	0.81 (0.02 to 36.18)	0.45 (0.05 to 3.85)	Midazolam + Fentanyl
0.15 (0.01 to 4.19)	1.60 (0.09 to 27.90)	199.01 (3.31 to 11975.37)	1.60 (0.01 to 217.89)	0.39 (0.00 to 70.75)	0.72 (0.02 to 24.91)	1.60 (0.01 to 217.89)	3.74 (0.15 to 91.12)	3.27 (0.17 to 63.74)	1.81 (0.03 to 101.91)	1.00 (0.20 to 5.07)	2.24 (0.15 to 33.21)	Midazolam + Sufentanil
0.13 (0.02 to 0.90)	1.35 (0.52 to 3.52)	167.34 (7.62 to 3676.19)	1.35 (0.02 to 82.11)	0.33 (0.00 to 27.75)	0.61 (0.06 to 6.10)	1.35 (0.02 to 82.11)	3.14 (0.56 to 17.55)	2.75 (0.55 to 13.68)	1.52 (0.03 to 73.36)	0.84 (0.07 to 10.61)	1.88 (0.37 to 9.63)	0.84 (0.04 to 17.07)	Placebo
0.39 (0.04 to 4.17)	4.13 (0.79 to 21.59)	513.15 (17.64 to 14923.75)	4.13 (0.05 to 312.12)	1.00 (0.02 to 54.89)	1.86 (0.13 to 27.28)	4.13 (0.05 to 312.12)	9.64 (1.09 to 85.60)	8.44 (1.09 to 65.56)	4.66 (0.08 to 282.46)	2.58 (0.14 to 46.99)	5.77 (0.67 to 49.89)	2.58 (0.09 to 71.77)	3.07 (0.45 to 21.02)	Propofol
0.15 (0.02 to 1.20)	1.57 (0.47 to 5.32)	195.47 (8.14 to 4694.63)	1.57 (0.02 to 102.60)	0.38 (0.01 to 28.93)	0.71 (0.06 to 8.24)	1.57 (0.02 to 102.60)	3.67 (0.56 to 23.94)	3.21 (0.60 to 17.11)	1.78 (0.03 to 92.12)	0.98 (0.07 to 14.73)	2.20 (0.33 to 14.46)	0.98 (0.04 to 23.10)	1.17 (0.24 to 5.68)	0.38 (0.07 to 1.97)	Remifentanil
0.15 (0.01 to 2.23)	1.57 (0.19 to 12.98)	195.47 (5.26 to 7268.48)	1.57 (0.02 to 144.37)	0.38 (0.00 to 40.26)	0.71 (0.04 to 14.21)	1.57 (0.02 to 144.37)	3.67 (0.29 to 46.87)	3.21 (0.29 to 35.47)	1.78 (0.02 to 132.01)	0.98 (0.04 to 24.34)	2.20 (0.17 to 28.25)	0.98 (0.03 to 35.86)	1.17 (0.11 to 12.11)	0.38 (0.04 to 4.13)	1.00 (0.18 to 5.60)	Remifentanil + Propofol
0.09 (0.01 to 0.85)	1.00 (0.25 to 4.04)	124.20 (4.81 to 3209.22)	1.00 (0.01 to 68.94)	0.24 (0.00 to 22.97)	0.45 (0.04 to 5.61)	1.00 (0.01 to 68.94)	2.33 (0.32 to 17.18)	2.04 (0.31 to 13.54)	1.13 (0.02 to 62.05)	0.62 (0.04 to 9.61)	1.40 (0.20 to 9.60)	0.62 (0.03 to 15.02)	0.74 (0.14 to 4.04)	0.24 (0.03 to 2.11)	0.64 (0.10 to 4.05)	0.64 (0.05 to 7.98)	Sufentanil
Estimates are presented as odds ratios with 95% confidence interval in parentheses. Odds ratios below 1 favour the column intervention and odds ratios above 1 favour the row intervention. Interventions in bold are significantly different since the 95% confidence interval does not include 1.
Overall inconsistency	0.6469
Network side split	No inconsistency
Tau	0.3022
